# Supplementary material for: Endothelium-specific depletion of LRP1 improves glucose homeostasis through inducing osteocalcin
Source: Nat Commun. 2021 Sep 6;12:5296. doi: 10.1038/s41467-021-25673-6 (PMC8421392; doi:10.1038/s41467-021-25673-6)
Supplement: Supplementary file 4 — Source Data [file 41467_2021_25673_MOESM4_ESM.xlsx]

## Sheet: Fig 1
Fig 1a	MLivEC			MHLEC
Fig. 1b
		Match	UP gene in MHLEC	Down gene in MHLEC
		UP gene in MLivEC	513	0
		DOWN gene in MLivEC	30	190
		No Match	Gene #
		UP gene in MHLEC	553
		Down gene in MHLEC	67
		UP gene in MLivEC	392
		Down gene in MLivEC	226
Figure 1c
	OCN		WT				eKO						LRP1			WT				eKO
		MLivEC	1	0.78	0.79		6.71	11.31	4.9	7.33					MLivEC	1	1.18921	1.08173	1.59107	0.082089	0.0228763	0.0863696	0.0551689
		MHLEC	1	0.83702	0.741405		7.81728	2.78949	9.36103						MHLEC	1	1.50177	0.933033	0.961483	0.0153388	0.0552965	0.0263692	0.0143946
Figure 1d
	Glu-OCN	WT								eKO
		21.6199	22.6357	20.72	22.7311	43.0609	28.9487	26.4262	24.6878	48.7671	34.0141	28.1238	34.6345	34.0345	47.0218
	Gla-OCN	WT							eKO
		95.0398	100.259	87.0901	110.045	86.5586	91.0678	111.235	107.09	100.835	102.83	106.503	126.116	126.624	134.74
	Total OCN	WT								eKO
		135.488	94.9756	114.561	104.098	109.463	104.098	72.439	94.9756	114.829	131.463	129.854	176.805	153.463	104.902	127.171
Figure 1e
	OCN1	Ctrl siRNA	LRP1 siRNA		OCN2	Ctrl siRNA	LRP1 siRNA
		1.65864	5.02805			1.15936	15.1719
		0.602904	6.02099			1.55114	37.6175
		1.20581	9.31787			0.556068	24.1397
Figure 1f
	OCN					OCN				LRP1
															Actin
Figure 1g		WT			eKO
	Bone	2.71321	3.65533	2.53151	3.81055	2.56685	2.96905
	OB	6.10504	5.06303	7.4127	4.99332	3.91768	7.31065
	EC	1	0.986233	1.03527	5.24157	4.40762	4.05584
Figure 1h
		WT			eKO
	Ob	5.43293	5.63415	6.43902	7.10976	5.03049	6.43902
	EC	1.69695	0.99939	1.0061	4.62805	5.74817	5.25183

## Sheet: Fig 2
Figure 2a
Figure 2b
Figure 2c
Figure 2d
										WT			eKO
									Bone	1	1	1	0.601306	0.536922	0.564149
									Aorta	0.347653	0.383508	0.23541	1.20523	0.895601	0.859121
Figure 2e
											WT			eKO
										Bone	1	1	1	0.987314	1.1339	1.04041
										Aorta	0.630813	0.561411	0.689687	0.346186	0.336564	0.391312
										SKM	0.495519	0.489796	0.558092	0.107439	0.115807	0.1264
Figure 2f
											WT			eKO
										Bone	1	1	1	0.95408	1.0957	0.920049
										Aorta	0.331796	0.386007	0.361306	0.544861	0.65793	0.675919
										SKM	0.208341	0.276487	0.259886	0.34162	0.47196	0.444951

## Sheet: Fig 3
Figure 3a
Figure3b
Figure 3c
	Ctrl siRNA	LRP1 siRNA
	0.553416	0.462333
	0.581717	0.266288
	0.748375	0.394298
	0.915422	0.219835
	0.561892	0.345902
Figure 3d
Figure 3e
	FoxO1		Cytosol			Nucleus
			Ctrl siRNA	LRP1 siRNA		Ctrl siRNA	LRP1 siRNA
			1	1.435		1	0.522107
			1	1.33126		1	0.560292
			1	1.53224		1	0.546074
Figure 3f
		Ctrl siRNA				LRP1 siRNA
	Ctrl	1	1.06437	1.13288	1.12506	1.71713	3.03143	2.14355	2.39496
	CA-FoxO1	1.43396	1.14076	1.69349	1.20581	2.21914	1.67018	1.48452	1.13288

## Sheet: Fig 4
Figure 4a	GTT
		WT						eKO
	0	139	152	154	170	145	154	116	67	140	132	140	87
	15	427	470	496	596	489	459	433	228	324	273	375	424
	30	440	478	595	650	453	477	560	183	357	267	427	338
	60	353	403	394	487	381	396	468	135	302	252	357	162
	120	157	174	203	235	195	197	195	87	180	146	174	102
	ITT
		WT-HFD						eKO-HFD
	0	100	100	100	100	100		100	100	100	100	100	100
	15	65.7343	99.4565	65.5367	86.2245	80.5714		42.3423	67.8082	47.1338	50	63.6872	54.6667
	30	55.2448	67.9348	32.2034	51.5306	61.7143		34.2342	67.1233	39.4904	31.4815	38.5475	36.6667
	60	53.8462	72.2826	26.5537	41.3265	56.5714		18.018	39.726	24.8408	14.8148	35.7542	38.6667
	120	61.5385	85.8696	33.8983	59.6939	72.5714		22.5225	57.5343	39.4904	21.6049	48.6033	48
Figure 4b
	GIR
			WT	eKO
			13.4989	15.4004
			11.8821	22.1631
			13.9965	18.902
			15.2555	16.209
			14.0902	19.7917
Figure 4c			13.9605	20.6186
				23.2975
	GDR
			WT	eKO
			17.5745	19.1888
			14.7646	26.4355
			18.3211	19.3757
			17.2268	19.5634
			17.3643	25.1286
			17.516	22.1
				25.0002
Figure 4d
		WT	eKO
Glucose uptake of GM		51.4293	111.462
		74.6432	94.0478
		86.3434	90.5348
		83.1658	126.8
		59.885	85.0263
		70.7402	101.985
			111.378
Figure 4e
Glucose uptake of WAT		WT	eKO
		10.563	30.5206
		8.10956	13.2789
		9.01406	11.3518
		3.0967	16.1864
		8.36524	14.9124
		7.16051	18.553
			24.6646
Figure 4f
	WT						eKO
Before STZ	2.534	3.937	2.759	3.586			2.278	2.835	0.781	1.482
After STZ	0.084	0.216	0.117	0.084	0.168	0.264	0.406	0.168	0.343	0.264
Figure 4g
	WT						eKO
Before STZ	135	130	161	143	191	188	145	132	164	123	141	134
After STZ	322	340	446	650	457	443	342	294	365	363	185	326
Figure 4h
	WT						eKO
Before STZ	23.6	22.1	23.4	22.1	21.3	20.9	22.6	24.3	22.1	22.8	21.1	22.1
After STZ	23.5	19.8	20.5	17.5	21.9	20.1	20.8	21.1	17.9	21.3	23	22.3
Figure 4i
Basal GP
	WT	eKO
	63.7535	24.1123
	28.6171	26.6507
	80.8647	14.7187
	84.1935	18.8893
	62.028	26.2405
Figure 4j
HGP	WT	eKO
	14.2072	3.29524
	4.59241	2.19535
	10.5077	1.62875
	8.50265	1.02034
	9.40103	1.84196
Figure 4K
GIR	WT	eKO
	16.469	28.7356
	29.9043	41.6667
	24.2047	38.3543
	30.0687	34.7222
	23.7573	36.7647
Figure 4l
GDR	WT	eKO
	30.6762	32.0309
	34.4967	43.862
	34.7124	39.983
	38.5714	35.7426
	33.1583	38.6067
Figure 4m
Glucose uptake
	WT	eKO
	10.3582	24.0794
	22.2902	20.9284
	20.1322	31.533
	18.5764	34.4882
	14.1501	28.2288

## Sheet: Fig 5
Figure 5a
Figure 5b
Figure 5c
Figure 5d
																	5c
Figure 5e
Figure 5f
Figure 5g
Figure 5h
Figure 5i
		Ctrl						Insulin						OCN
	Ctrl Si	1	1	1				3.24789	3.42677	3.42279				3.46868	3.5059	3.41014	3.86365	3.56516	3.67719
	IGF1R Si	1.27307	1.20116	1.01939				1.59829	1.58347	1.56974				1.42628	1.09998	1.14081	1.23946	1.50072	1.65069
Figure 5j

## Sheet: Fig 6
Figure 6a
Total OCN level
	Ctrl	PPMS
	21.8718	37.9137
	20.7458	16.8316
	40.234	17.6895
	29.515	19.0934
	13.5998	9.12016
	43.2513	21.4867
	39.766	4.82574
	33.205	12.0546
Figure 6b
Glu-OCN level
		WT	eKO
		15.641	22.1312
		14.557	38.1864
		16.2954	34.2527
		17.7816	35.6025
		15.0819	40.9338
		16.9567	21.8721
		29.3782
Figure 6c
Gla-OCN level
		WT	eKO
		81.1475	85.3766
		78.5762	113.902
		74.7961	107.657
		83.3541	117.605
		75.1607	137.312
		81.5917	90.7707
		92.7622
Figure 6d		WT	eKO
Total OCN level		100.341	121.805
		97.3902	98.061
		76.5976	122.744
		81.1585	138.037
		108.122	103.159
		107.317	97.9268
		76.5976
Figure 6e
		GST, CC					OCN, CC					OCN, HFD
	0	100	100	100	100	100	100	100	100	100	100	100	100	100	100	100
	30	107.303	91.7647	101.562	106.369	100.516	97.3545	108.84	104.592	98.9744	92.8934	103.315	107.429	107.143	103.226	106.487
	60	103.933	92.9412	102.083	103.185	99.4845	108.995	89.5028	97.9592	95.3846	82.2335	101.105	102.857	107.143	97.3118	96.7568
	120	109.551	87.6471	83.8542	89.172	101.031	93.1217	80.1105	61.2245	76.9231	65.4822	77.9005	89.1429	83.5165	82.2581	81.6216
	180	98.8764	82.9412	79.6875	91.0828	85.0515	62.963	69.6133	55.6122	67.6923	45.6853	62.4309	61.7143	67.5824	51.6129	62.7027
	240	92.6966	92.9412	80.7292	82.1656	73.7113	78.3069	72.3757	63.7755	68.718	58.8832	80.1105	78.2857	79.1209	75.2688	77.2973
Figure 6f
		Saline						Insulin, CC						Insulin, HFD
	0	100	100	100	100	100		100	100	100	100			100	100	100	100	100	100
	15	103.883	96.4286	107.619	91.2698	112.15		69.4915	65.3061	62.3188	55.8139			93.7985	84.9057	97.6	88.3929	90.5172	79.8077
	30	98.0583	93.75	101.905	86.5079	104.673		47.4576	41.8367	37.6812	33.7209			71.3178	79.2453	70.4	81.25	77.5862	78.8461
	60	96.1165	91.0714	104.762	89.6825	99.0654		56.7797	60.2041	42.029	46.5116			66.6667	92.4528	59.2	109.821	80.1724	100.962
	120	92.233	100	100.952	84.9206	98.1308		88.1356	79.5918	71.7391	96.5116			81.3953	92.4528	74.4	103.571	109.483	96.1539
	180	95.1456	92.8571	97.1429	81.746	92.5234		95.7627	81.6326	78.2609	133.721			83.7209	91.195	87.2	98.2143	111.207	92.3077
	240	90.2913	84.8214	102.857	80.9524	87.8505		94.9153	92.8571	83.3333	102.326			94.5737	94.9685	96.8	96.4286	99.1379	100.962
Figure 6g
		Insulin	OCN
		54.9378	5.3361
		67.3925	3.53033
		53.4958	18.3164
		70.5421	0
		64.786	6.02088
		66.7655

## Sheet: Fig 7
Figure 7a
Glu-OCN
		WT						eKO
	STZ; Ctrl-shRNA	7.09183	14.4888	11.9868	3.43084	17.4817	13.398	16.2068	19.186	27.8579	25.8876	29.3441
	STZ; OCN-shRNA	2.73032	2.53392	2.78809	2.84585	2.91517	3.80476	2.91517	2.61479	3.92029	3.15778
Figure 7b
Gla-OCN
		WT						eKO
	STZ; Ctrl-shRNA	38.7942	68.275	62.9435	31.4171	73.5105	82.1069	60.3089	74.16	94.1015	78.0716	127.833
	STZ; OCN-shRNA	9.92996	10.3137	10.6015	13.4798	17.4614	11.1292	9.40228	13.7676	24.2253	18.1809
Figure 7c
Total-OCN
		WT, STZ						eKO, STZ
	Ctrl shRNA	65.1951	75.1219	57.4146	62.5122	65.7317	57.1463	72.9756	133.073	108.659	99.8049	95.2439
	OCN shRNA	41.6524	59.7622	33.8049	29.3781			58.3537	23.9451	42.0549	38.0305
Figure 7d
Glucose		WT											eKO
	Sh-ctrl	273	449	279	345	296	343						165	154	187	189	190	180
	Sh-OCN	260	367	297	440	326	425	289	412	416	498	495	320	451	368	296	281	431	422	600	251	309	285
Figure 7e
GTT
		WT						eKO
	0	116	124	178	131	102	175	225	162	162	65	83
	15	398	337	351	385	292	473	421	377	264	230	377
	30	429	480	425	494	327	477	447	416	243	269	393
	60	377	473	397	471	331	399	431	285	176	273	379
	120	270	400	235	225	279	255	149	109	110	131	249
Figure 7f
	GTT
			WT					eKO
		0	227.927	223.757	289.916	204.484	275.554	287.044	241.085	297.051	277.407	274.164
		15	328.556	308.726	331.799	384.615	336.617	301.221	328.278	333.003	346.254	361.867
		30	314.379	299.182	411.116	285.932	393.418	326.795	310.394	285.098	311.228	421.216
		60	289.268	330.038	366.454	291.399	314.564	325.22	267.585	333.467	292.604	351.072
		120	245.162	281.114	278.983	258.597	254.706	280.558	221.626	284.079	276.851	289.361
Figure 7g
	GTT(AUC)
			WT						eKO
		Ctrl shRNA	41558	50070	41078	45818	35768	44745	41925	32325	21863	26205	39645
		OCN shRNA	34083	36326	41261	34607	37764		37076	32406	37166	35750	41441
Figure 7h
Insulin	Ctrl	OCN
	0.357	0.304
	0.03	0.331
	0.086	0.169
	0.205	0.141
	0.114	0.086
	0.331	0.086
Figure 7i
	Glucose
	Ctrl					OCN
	400	600	510	426	395	600	496	439	467	406
	478	600	553	412	394	383	467	347	297	351
	523	600	559	483	461	381	440	363	184	311
Figure 7j
	Glucose
	1	2
	21.4198	27.4562
	4.18547	16.2224
	28.8059	30.8835
	39.0644	64.9657
	27.9852	40.7845

## Sheet: Fig. S1
Figure S1a
		WT				eKO
	ECs	1	1.08674	1.00696	1.05702	0.389582	0.214641	0.275476	0.122427
	Leukocytes	0.852635	1	0.876606	1.02811	0.655197	0.80107	0.697372	1.28343
	Liver	1	0.920188	0.678302	0.80107	1.16473	1	1.02101	1.41421
	Ske.Mus	1	0.737135	1.04972	1.53687	0.790041	0.742262	1.50525	1.01396
	WAT	1	1	0.726986	1.29235	1.07177	1.20581	1.18921	1.00696
Figure S1b
		WT			KO
	ECs	1.18099	0.939523	0.90125	0.351111	0.336808	0.353553
	Monocytes	0.562529	0.558644	0.5	0.747425	0.607097	0.607097

## Sheet: Fig S2
Figure S2a
	MLivEC
Figure S2b	MHLEC
Figure S2c
		MLivEC	MHLEC
	E2F targets	6.75	0
	IFNg response	5.37	4.76
	Oxida. phosphor.	4.29	0
	Inflam. response	4.03	4.05
	TNFa signaling	3.56	3.56
	Myogenesis	3.06	0
	MTOR signaling	2.71	1.86
	Adipogenesis	2.33	1.62
	Xenobio. metab.	2.02	1.51
	FA metab.	2.23	0
	Bile acid metab.	1.96	1.85
	ROS pathway	1.28	1.68
	Glycolysis	1.53	1.52
Figure S2d
		MLivEC				MHLEC						MLivEC				MHLEC
	Selplg	3.56	4.23	3.39		3.64689	6.60397	4.52108	3.87716		LRP1	-12.1819	-43.7133	-11.5782	-18.1261	-65.194	-18.0843	-37.923	-69.4707
	Alox5ap	4.9	5.45	5.39		4.39745	8.07428	8.41716	5.93124		HMGCS2	-2.08333	-2.77778	-2.43902	-2.94118	-7.3956	-3.12387	-5.3765	-5.52127
	OCN	6.71	11.31	4.9	7.33	7.81728	2.78949	9.36103			Timp4	-2.94118	-4.7619	-6.25	-5.88235	-6.21893	-1.53687	-3.03845	-3.85928
Figure S2e
Figure S2f
	Log10(Copies of OCN DNA)	Ct number
	8.43457	11.17	11.45
	7.43457	14	13.96
	6.43457	17.6	17.84
	5.43457	21.24	21.5
	4.43457	24.57	24.94
	3.43457	28.03	28.63
Figure S2g
	WT	eKO
	14100	208000
	14400	323000
	15000	70400
	8760	293000
	2880	152000
Figure S2h
	Ctrl shRNA	OCN shRNA
	2.0122	0.134146
	1.34146	0.228049
	1.7439	0.268293
Figure S2i
		WT					eKO
										WT	eKO
										1.507	1.217
										1.116	0.932
										1.3	1.526
Figure S2j
	GFP				CD31				DAPI
												Aorta
												Skeletal Muscle

## Sheet: Fig S3
Figure S3a
				MLivEC	MHLEC
			IRF	3.60733	3.42247
			ISRE	3.34998	3.00534
			ICSBP	3.03466	2.9228
			PEA3	2.55338	2.37191
			AP1	3.85381	0
			SREBP1	3.48496	0
			TCF11	3.08695	0
			FOXO4	2.70245	-1.95872
			LEF1	2.12178	-1.98781
			E12	1.99665	-3.39452
			MYOD	1.71183	-2.07065
			PIX2	1.49785	-2.15477
			E2F1	-3.38943	0
			NRF1	-2.97841	-1.91608
			SP1	-2.00574	-1.90918
			MEF2	-1.90528	0
			YY1	-1.85925	0
			HIF1	0	-1.79946
			COUP	0	-1.8038
			HSF1	0	-1.93052
			GATA	0	-2.17851
			SMAD4	0	-2.20373
Figure S3b
	TF	p-value	#Genes	#Genes	Target gene examples
			in universe	in dataset
	Foxo4	0.002	45956	2559	IL7R,SEMA3A,IFIH1,GHR
	Foxo1	0.014	45956	485	PDGFA,MAP4K5,MMP13
	Foxo3	0.04	45956	245	SEMA3A,RARB,ID2,BDNF
Figure S3c
												Ctrl siRNA	LRP1 siRNA
												0.32	0.03
												0.39	-0.11
												0.31	-0.09
												0.42	-0.14
												0.6	-0.1
												0.14	-0.21
												0.55	-0.01
												0.15	-0.02
												0.41	0.16
												0.18	-0.1
												0.48	-0.17
												0.28	-0.12
Figure S3d
		Ctrl siRNA			LRP1 siRNA
	Ctrl	0.536586	2.21341	1.81098	4.82927	5.6811	4.40671
	CA-FoxO1	1.94512	1.14024	2.28049	2.07927	3.62195	3.00488

[truncated: 3 more sheets: Fig S4, Fig. S5, Fig S6]
